# Supplementary material for: Psychosocial and Physiological Health Outcomes of Green Exercise in Children and Adolescents—A Systematic Review
Source: Int J Environ Res Public Health. 2019 Nov 2;16(21):4266. doi: 10.3390/ijerph16214266 (PMC6862643; doi:10.3390/ijerph16214266)
Supplement: Supplementary file 1 [file ijerph-16-04266-s001.zip]

Archive with 2 entries (2 files):
- Supplementary_File_1.pdf
- Supplementary_file_2.pdf
